# Supplementary material for: The Dose-Dependent Influence of Type 2 Resistant Starch on Gut Microbial Communities and Metabolic Outputs: An In Vitro Simulation
Source: Foods. 2025 Sep 19;14(18):3255. doi: 10.3390/foods14183255 (PMC12469863; doi:10.3390/foods14183255)
Supplement: Supplementary file 1 [file foods-14-03255-s001.zip]

Archive with 1 entries (1 files):
- foods-3846371-supplementary.pdf
